# Supplementary material for: Rab39a Interacts with Phosphatidylinositol 3-Kinase and Negatively Regulates Autophagy Induced by Lipopolysaccharide Stimulation in Macrophages
Source: PLoS One. 2013 Dec 13;8(12):e83324. doi: 10.1371/journal.pone.0083324 (PMC3862771; doi:10.1371/journal.pone.0083324)
Supplement: Table S1 — Primer list for plasmid constructions. (XLS) [file pone.0083324.s013.xls]

## Sheet: Table S1
	Table S1 Primer list for plasmid constructions
	gene	Forward primer		Reverse primer
	Beclin 1	GAATTCGGATGGAAGGGTCTAAGACGTCC		GGTACCTCATTTGTTATAAAATTGTGAGGACACCC
	Vps34	GAATTCGGATGGGGGAAGCAGAGAAGTTTC		CTCGAGTCATTTTCTCCAGTACTGGGCAAAC
	UVRAG	AGATCTCTATGAGCGCCTCCGCGTCGGT		GCGGCCGCTCACTTATCGGAACTCCTGCGC
	Atg14L	GAATTCGGATGGCGTCTCCCAGTGGGAAG		AGATCTTTAACGGTGTCCAGTGTAAGCTTTAAACC
	Bcl2	GAATTCGGATGGCGCACGCTGGGAGAACAGGG		CTCGAGTCACTTGTGGCCCAGATAGGCACCCAGGG
	Rab39b	CTCGAGCTATGGAGGCCATCTGGCTGTAC		GGATCCCTAGCACAAACATCTCCTCTCTG
	Rab39a_M1	GTTTCTGACCCCACCGTCGGCGTGGACTTC		CTGGGCGAAGCGGCCCTGGGTGAAGCGGTGC
	Rab39b_M1	GCGCAGCCCGGGAAAGCGACCCTCGGTGAAGCGGCGGATC		TCCCCCGCCTGCGACCCCACCGTGGGGGTGGATTTTTTCTCCC
