# Supplementary material for: Rab39a Interacts with Phosphatidylinositol 3-Kinase and Negatively Regulates Autophagy Induced by Lipopolysaccharide Stimulation in Macrophages
Source: PLoS One. 2013 Dec 13;8(12):e83324. doi: 10.1371/journal.pone.0083324 (PMC3862771; doi:10.1371/journal.pone.0083324)
Supplement: Table S2 — siRNA list for gene silencing. (XLS) [file pone.0083324.s014.xls]

## Sheet: Table S2
	Table S2 siRNA list for gene silencing
	gene	sense		anti-sense
	Rab39a#1	GAAAGACUGUCAACAGACUTT		AGUCUGUUGACAGUCUUUCTT
	Caspase-1#1	GCAUUAAGAAGGCCCAUAUTT		AUAUGGGCCUUCUUAAUGCTT
	Caspase-1#2	GACAGUACUUUCCUUGUAUTT		AUACAAGGAAAGUACUCUCTT
