# Supplementary material for: Rab39a Interacts with Phosphatidylinositol 3-Kinase and Negatively Regulates Autophagy Induced by Lipopolysaccharide Stimulation in Macrophages
Source: PLoS One. 2013 Dec 13;8(12):e83324. doi: 10.1371/journal.pone.0083324 (PMC3862771; doi:10.1371/journal.pone.0083324)
Supplement: Table S3 — Primer list for real time-quantitative PCR. (XLS) [file pone.0083324.s015.xls]

## Sheet: Table S3
	Table S3 Primer list for RT-qPCR
	gene	Forward primer		Reverse primer
	Rab39a	GCAGGAGCGCTTCAGATCAA		AACCCCTTCCCATCCATCCT
	Caspase-1	TGCCCAGAGCACAAGACTTC		TCCTTGTTTCTCTCCACGGC
	GAPDH	GAAGGTCGGTGTGAACGGAT		GGTCTCGCTCCTGGAAGATG
